# Supplementary material for: Cytosporin Derivatives from Arctic-Derived Fungus Eutypella sp. D-1 via the OSMAC Approach
Source: Mar Drugs. 2023 Jun 28;21(7):382. doi: 10.3390/md21070382 (PMC10381684; doi:10.3390/md21070382)
Supplement: Supplementary file 1 [file marinedrugs-21-00382-s001.zip]

Archive with 1 entries (1 files):
- marinedrugs-2478436-supplementary.pdf
